# Supplementary material for: Indicators and Recommendations for Assessing Sustainable Healthy Diets
Source: Foods. 2021 May 2;10(5):999. doi: 10.3390/foods10050999 (PMC8147455; doi:10.3390/foods10050999)
Supplement: Supplementary file 1 [file foods-10-00999-s001.zip]

Archive with 1 entries (1 files):
- foods-1181337-supplementary.pdf
